# Supplementary material for: Differences in Glycolysis and Mitochondrial Respiration between Cytotrophoblast and Syncytiotrophoblast In-Vitro: Evidence for Sexual Dimorphism
Source: Int J Mol Sci. 2021 Oct 8;22(19):10875. doi: 10.3390/ijms221910875 (PMC8509198; doi:10.3390/ijms221910875)
Supplement: Supplementary file 1 [file ijms-22-10875-s001.zip]

Archive with 1 entries (1 files):
- ijms-1387029-supplementary.pdf
